# Supplementary material for: The Flourishing Child: Study Protocol for an Acceptability and Feasibility Trial of a Digital Early Childhood Flourishing Intervention
Source: Children (Basel). 2026 Apr 22;13(5):581. doi: 10.3390/children13050581 (PMC13204361; doi:10.3390/children13050581)
Supplement: Supplementary file 1 [file children-13-00581-s001.zip]

Archive with 1 entries (1 files):
- children-4220368-supplementary.pdf
